# Supplementary material for: Exploration of m6A methylation regulators as epigenetic targets for immunotherapy in advanced sepsis
Source: BMC Bioinformatics. 2023 Jun 17;24:257. doi: 10.1186/s12859-023-05379-w (PMC10276409; doi:10.1186/s12859-023-05379-w)
Supplement: Supplementary file 1 — Additional file 1: Table S1. Identification of m6A clusters [file 12859_2023_5379_MOESM1_ESM.xls]

## Sheet: Table s1
Title s1 Identification of m6A clusters
legend: m6A gene expression in different clusters
ID	METTL3	METTL16	WTAP	ZC3H13	RBM15	RBM15B	CBLL1	YTHDC1	YTHDF1	YTHDF2	HNRNPC	FMR1	LRPPRC	HNRNPA2B1	IGFBP1	IGFBP2	IGFBP3	RBMX	ELAVL1	IGF2BP1	FTO	m6Acluster
GSM3942706_treat	6.58155	5.10724	7.06226	6.61313	4.61602	6.76826	6.06969	7.13101	6.73566	6.22764	8.69996	6.7312	5.07048	8.45101	3.43391	6.20329	4.99333	7.27249	6.95898	4.82651	5.39291	A
GSM3942707_treat	6.3673	4.98376	7.28119	6.03657	4.41445	7.03567	5.17798	6.72235	6.52232	5.69445	8.41004	5.70039	3.92093	8.08324	3.50623	6.60975	5.21375	6.28933	6.40321	5.09757	4.69303	B
GSM3942710_treat	6.60059	4.82529	7.42041	6.07003	4.87276	6.95023	5.29344	7.1426	6.50786	6.1313	8.27841	6.25473	4.54854	9.08347	3.53981	6.71094	5.04726	6.8441	6.54314	4.94486	4.90744	A
GSM3942711_treat	6.24431	4.90162	7.17761	6.51037	4.60468	7.1055	5.7734	7.16242	6.61711	6.15283	8.5783	6.10109	4.61151	8.11365	3.47562	6.50063	5.0786	6.93058	6.73241	4.96115	5.24588	A
GSM3942713_treat	6.43746	5.00248	7.52445	6.64126	4.88131	6.98604	6.20913	7.13489	6.69187	6.24534	8.70787	6.53491	4.80662	7.98161	3.42078	6.25147	5.21912	7.06507	6.70407	4.86616	5.26593	A
GSM3942714_treat	6.2816	5.00606	7.47761	6.2283	4.74194	6.88727	5.3543	7.27179	6.66301	6.25922	8.39109	6.36314	4.3035	9.06977	3.43111	6.70575	5.14841	7.13592	6.49642	5.0101	4.93574	A
GSM3942715_treat	6.69774	4.89119	7.50756	6.26127	4.86846	6.97299	5.47993	7.14827	6.53796	6.32862	8.56476	6.24332	4.72033	9.1515	3.43999	6.41371	5.05516	7.28041	6.53836	4.95707	4.65602	A
GSM3942716_treat	6.33401	4.60449	7.25637	6.12888	4.49049	6.92104	5.16346	7.14753	6.40738	5.85667	8.73025	6.09945	3.65423	8.04713	3.47298	6.58676	5.16411	6.376	6.59972	5.09572	4.78782	B
GSM3942717_treat	6.33714	5.03912	7.54206	6.18193	4.73998	7.07048	5.53596	7.30871	6.82435	6.10988	8.50771	6.14595	4.52478	9.13487	3.49972	6.54898	5.20584	7.18007	6.56107	5.05431	4.90535	A
GSM3942718_treat	6.4854	5.05401	7.40416	6.2327	5.1069	6.95692	5.46473	7.18934	6.63729	6.21365	8.56348	6.20711	4.91766	9.01428	3.42804	6.47166	5.07151	6.97844	6.65522	4.98239	5.03642	A
GSM3942719_treat	6.87701	5.04014	7.24862	6.54795	5.27836	6.84272	5.93561	7.08335	6.72042	6.18025	8.61854	6.22282	4.67172	8.62837	3.41262	6.17621	5.07827	7.18447	6.76289	4.79515	5.05498	A
GSM3942720_treat	6.39926	5.11622	7.40804	6.52742	4.81351	7.10342	5.33866	7.33555	6.67099	6.17557	8.53866	6.23438	4.34248	8.64557	3.54352	6.55576	5.16083	7.05836	6.5394	5.0238	4.98359	A
GSM3942721_treat	6.28424	4.69377	7.51426	6.00832	4.67247	6.96717	5.37415	7.27851	6.46895	6.11144	8.4356	6.24861	3.78047	8.55707	3.38961	6.57604	5.11904	7.23467	6.43877	5.03082	4.84275	A
GSM3942722_treat	6.44635	4.98461	7.5117	6.24709	4.72716	6.9317	5.54402	7.39843	6.74209	6.12123	8.65269	6.24482	4.53989	8.65403	3.4603	6.55214	5.16167	6.91011	6.50848	5.07219	4.9345	A
GSM3942724_treat	6.37353	4.99245	7.32215	6.07203	4.69669	7.17259	5.39201	6.62895	6.57219	6.19296	8.63717	5.91367	4.52726	8.98361	3.36449	6.50955	5.26947	6.61179	6.87672	5.02012	4.81563	B
GSM3942725_treat	6.50913	4.89871	7.17761	5.99296	4.57716	7.07944	5.48282	6.75749	6.53072	5.84463	8.53075	5.77552	4.13933	8.38894	3.4907	6.5066	5.11988	6.69894	6.43422	5.00248	4.92169	B
GSM3942727_treat	6.67046	5.02756	7.44544	6.53796	4.79624	6.78538	5.79146	7.09123	6.60123	6.17541	8.60603	6.16517	4.32325	8.74593	3.41159	6.2389	4.97091	7.17803	6.38368	4.86967	4.77167	A
GSM3942728_treat	6.33172	4.8893	6.95174	5.59938	4.02917	7.19635	4.98497	6.56644	6.24364	5.7121	8.59896	5.67657	3.65165	8.16721	3.44843	6.79631	5.40851	6.09038	6.59911	5.25983	4.95068	B
GSM3942729_treat	6.51306	4.76138	7.55208	5.97715	4.46957	6.99687	5.24522	7.13699	6.4561	6.14577	8.70947	6.04813	3.96621	8.68372	3.31178	6.69116	5.07727	7.05802	6.4273	5.05081	4.79624	A
GSM3942730_treat	6.51016	4.94121	7.15512	6.19428	4.51139	6.86828	5.66738	6.94756	6.52481	5.93088	8.48638	5.97278	4.47278	8.39812	3.37957	6.4753	5.13955	7.08301	6.53596	4.97998	5.06183	B
GSM3942731_treat	6.70242	5.02327	7.30128	6.18161	5.06299	6.81819	5.752	7.05596	6.52062	6.07349	8.80654	6.14386	5.00195	8.47885	3.39351	6.26874	5.08692	7.41317	6.55746	4.82953	5.16083	A
GSM3942746_treat	6.56381	5.33502	7.44079	6.42815	4.90181	7.14012	5.48434	7.19783	6.66928	6.42157	8.69401	6.3403	5.18611	8.87966	3.47277	6.29868	5.14034	7.09262	6.79108	4.99911	5.29932	A
GSM3942747_treat	6.17733	4.44817	7.40672	5.84431	4.04453	6.92712	5.5518	6.77004	6.41899	5.97167	8.67204	5.81508	3.41387	8.44859	3.47666	6.70846	5.11254	6.44499	6.279	5.01548	4.6094	B
GSM3942748_treat	6.69985	5.21439	7.13665	6.382	4.90781	6.95603	5.96307	7.21921	6.65934	6.13246	8.79152	6.26924	4.83254	8.16543	3.51085	6.24179	5.18166	7.15658	6.80615	4.97345	5.58427	A
GSM3942749_treat	6.51938	4.9819	6.76141	5.45756	4.5578	6.92104	5.3783	6.39577	6.26279	5.78818	8.58643	5.77552	4.3031	8.26122	3.25978	6.58416	5.23412	7.17906	6.75648	5.00143	5.28688	B
GSM3942750_treat	6.45806	5.08903	7.16052	6.80925	4.87883	6.78538	5.86003	7.15658	6.77617	6.19155	8.32431	6.31244	4.57219	8.51655	3.46256	6.3326	5.04906	7.08107	6.81557	4.97556	5.28239	A
GSM3942751_treat	6.42834	4.74737	7.17367	5.9144	4.28406	7.04188	5.21506	6.69354	6.5647	5.89208	8.53075	5.44865	3.9026	8.24636	3.44063	6.53878	5.31264	6.66507	6.62612	5.0989	4.99639	B
GSM3942752_treat	6.24995	4.76802	6.627	5.91471	3.99163	7.29916	5.41842	6.19363	6.57071	5.71912	8.27026	5.14297	3.92498	8.08149	3.51165	6.90586	5.28832	6.5396	6.93935	5.23474	4.98175	B
GSM3942753_treat	6.22962	4.96486	7.22747	5.75213	4.39699	7.05902	5.13085	7.14682	6.382	5.9758	8.62281	6.9578	4.05306	8.73342	3.58355	6.55511	5.19873	6.71582	6.66687	5.14462	4.92359	B
GSM3942754_treat	6.53469	5.37678	7.21921	6.63589	4.74018	6.95898	5.9966	7.25766	6.81919	6.30938	8.64858	6.30569	5.02585	8.55443	3.40077	6.27553	5.15605	7.34986	6.80162	4.8549	5.44021	A
GSM3942755_treat	6.61354	5.00831	7.28704	6.13488	4.86913	7.01268	5.61501	6.96926	6.54	6.12563	8.6047	6.00895	4.80608	8.39351	3.48857	6.48782	5.23689	7.20697	6.75127	4.82953	5.10233	A
GSM3942757_treat	6.68063	5.26804	7.17647	6.32441	5.0023	7.05997	5.73812	7.0664	6.61531	6.11657	8.75251	6.36407	5.01676	8.40271	3.51686	6.36815	5.33423	7.32909	6.90673	4.95187	5.49516	A
GSM3942759_treat	6.57711	5.23851	7.13835	6.6591	4.76711	6.89843	5.75544	7.13736	6.71652	6.28917	8.23771	6.20814	4.51425	8.63142	3.41178	6.38515	5.16776	7.1665	6.81894	5.00725	5.35596	A
GSM3942760_treat	6.44189	4.86582	7.29428	6.12281	4.78493	6.97392	5.49126	6.97422	6.44226	5.81582	8.59617	6.18741	4.52072	8.31094	3.43495	6.57735	5.27437	6.78027	6.60541	5.00675	4.92995	B
GSM3942761_treat	6.00093	4.67211	7.4136	5.4943	3.99611	7.21174	5.37187	6.36027	6.37174	5.89425	8.44971	5.55718	3.60044	7.92085	3.41055	6.74061	5.33334	6.36656	6.14785	5.18956	4.70082	B
GSM3942762_treat	6.58699	4.78231	7.7778	5.90356	4.7111	7.12304	5.3131	7.05134	6.2718	6.05498	8.57699	5.73465	4.07779	8.29484	3.42823	6.58828	5.27137	6.71386	6.58676	5.10528	4.88114	B
GSM3942763_treat	5.87765	4.68577	6.81638	5.30301	4.15845	7.39437	5.24476	5.79878	6.22233	5.72527	8.17117	5.15506	3.76207	7.58458	3.57855	7.11741	5.49761	6.36622	6.30237	5.26836	4.75138	B
GSM3942765_treat	6.94725	5.18792	7.39566	6.26393	5.33803	7.22786	5.90557	7.03506	6.77086	6.06203	9.25212	5.84325	5.64486	8.89257	3.43725	6.41995	4.96887	8.18942	6.92919	4.96713	5.31926	A
GSM3942766_treat	6.62325	4.94812	7.24	6.20166	4.75486	6.95205	5.83589	6.69894	6.76596	6.17605	8.59743	6.14309	4.2381	8.3665	3.42565	6.31864	5.03761	7.02356	6.90272	4.898	5.02029	B
GSM3942767_treat	6.35824	4.8174	7.16413	6.18144	4.48693	7.05409	5.42105	6.52274	6.43556	6.03598	8.27433	5.92814	4.29207	8.30446	3.7325	6.53657	5.18051	6.86802	6.75844	5.16117	4.96389	B
GSM3942768_treat	6.32076	4.87708	7.36121	6.02701	4.62125	6.9721	5.43462	6.89458	6.33999	5.99677	8.52303	6.08671	4.41023	8.312	3.38261	6.51102	5.10494	6.92223	6.51695	4.96611	4.99812	B
GSM3942769_treat	6.46395	4.938	7.21229	5.92994	4.90707	6.89984	5.30204	6.83826	6.53199	5.80841	8.69843	5.84294	4.13311	8.48506	3.33498	6.4041	5.24949	7.02452	6.49759	4.98688	5.01278	B
GSM3942770_treat	6.39518	4.96575	7.13976	6.03193	4.62002	6.97844	5.48193	6.92888	6.28951	5.9376	8.60603	6.26246	4.17743	7.89101	3.71138	6.58178	5.27453	6.70649	6.57935	5.07845	4.9366	B
GSM3942784_treat	6.16037	4.90744	6.69284	5.51288	4.47957	7.74451	5.7453	6.47124	6.2511	5.86003	8.74593	4.82828	3.90346	8.10315	3.64856	7.20184	5.44204	6.76491	6.92252	5.29199	4.86193	B
GSM3942785_treat	6.72952	4.90675	7.41595	6.18665	4.96971	7.05441	5.48282	6.99847	6.37174	6.02934	8.62996	6.1223	4.20681	8.58643	3.61983	6.5923	5.16693	6.99972	6.49759	4.99024	4.67247	A
GSM3942786_treat	6.62504	5.0979	7.53839	6.53576	5.29502	6.80431	5.69976	7.38315	6.8723	6.38065	8.52044	6.61781	4.9716	8.79627	3.27642	6.2706	5.22295	6.97664	6.65863	4.96661	5.09133	A
GSM3942787_treat	6.53133	5.10826	7.22107	6.12981	4.65991	7.10589	5.57282	6.98359	6.56171	6.08136	8.64718	6.07003	4.4281	8.3857	3.59582	6.69752	5.31879	6.83147	6.69493	5.08727	5.35646	B
GSM3942790_treat	6.5754	4.96251	7.34907	6.20946	4.6278	6.96176	5.82829	6.86338	6.63191	6.12436	8.62131	6.08041	4.06696	8.44128	3.40652	6.36334	5.14398	6.99026	6.60657	5.01584	4.8343	B
GSM3942791_treat	6.7815	5.16693	7.50125	5.90694	4.80752	7.21625	5.64442	6.88143	6.80745	6.14673	8.65836	5.81315	4.8048	8.50016	3.55212	6.499	5.19325	7.40241	6.70575	4.99164	5.09068	A
GSM3942792_treat	6.3863	4.66598	7.12268	5.55374	4.21777	6.93695	5.062	6.71265	6.19655	5.70411	8.61854	5.7948	3.75259	7.94797	3.44655	6.55875	5.19632	6.25438	6.31091	5.1335	4.75067	B
GSM3942793_treat	6.7112	5.08459	7.26912	6.26599	4.48383	7.05009	5.56179	6.94415	6.63259	6.08376	8.5783	5.87854	4.51639	8.59896	3.62907	6.49039	5.21342	7.05235	6.77166	5.03576	5.07167	A
GSM3942794_treat	5.98246	4.75288	7.20334	5.26562	3.69978	7.13268	4.85876	6.30414	6.2263	5.68787	8.59352	5.40941	3.5656	8.31726	3.48283	6.98416	5.22736	6.03968	6.08376	5.14779	4.78678	B
GSM3942796_treat	6.15714	4.7777	7.24083	5.60234	4.20423	7.11918	4.93081	6.65655	6.54708	5.73085	8.47764	5.41886	3.77347	8.20547	3.68665	6.53305	5.31137	6.34297	6.31417	5.0974	4.89206	B
GSM3942797_treat	6.26631	4.87276	7.42451	5.81596	4.64854	7.11321	5.5925	7.0637	6.37063	6.05081	8.67941	6.40038	4.30181	8.2502	3.42887	6.56231	5.25712	6.62212	6.44828	5.04543	4.81968	B
GSM3942799_treat	5.99451	4.88608	6.88225	5.30585	4.20224	7.19635	4.93081	6.15368	5.85884	5.56235	8.76338	5.34272	3.85008	8.21906	3.3416	6.8887	5.07167	6.23503	6.30603	5.25314	4.7838	B
GSM3942800_treat	6.81001	4.9615	7.16929	6.3803	4.86161	6.8171	5.69861	7.00369	6.66834	6.14051	8.91182	6.4549	4.80245	8.6599	3.4309	6.31759	5.11153	7.183	6.8631	4.84098	5.45094	A
GSM3942802_treat	6.43173	5.11971	7.47616	5.91426	4.86176	7.19635	5.53358	7.19523	6.68257	6.13278	8.89257	6.06158	4.88131	8.9047	3.51665	6.5923	5.18512	7.16752	6.54547	5.00831	5.07676	A
GSM3942804_treat	6.30534	4.92788	7.13029	5.86312	4.40349	7.19161	5.48039	6.87058	6.52481	5.87691	8.28237	5.59087	4.2242	8.40518	3.44338	6.62831	5.20683	7.16165	6.54023	5.06567	5.0238	B
GSM3942806_treat	7.33134	5.26866	7.726	6.25839	5.85944	7.49969	5.72155	7.36378	6.86802	6.53616	9.67506	6.75969	5.87708	9.86629	3.31178	6.21477	5.12722	7.9593	7.07118	4.84989	5.21897	A
GSM3942807_treat	6.63992	4.9013	7.54105	5.94878	4.98789	7.03925	5.53068	7.22515	6.49664	6.11769	8.72405	6.76189	4.49986	8.79465	3.38039	6.46	5.10874	7.11809	6.22164	4.92446	4.69339	A
GSM3942808_treat	6.37766	5.03745	7.55849	5.65842	4.69267	7.14898	5.38717	6.91788	6.46691	6.06969	8.50016	5.94954	4.47107	8.79949	3.51372	6.66999	5.25552	6.96776	6.5058	5.12918	4.80535	B
GSM3942809_treat	6.16517	4.84258	7.34736	5.75394	4.44425	7.34693	5.17748	6.86176	6.33385	5.8705	8.87088	5.94549	3.93264	8.16246	3.59204	6.76066	5.27154	6.47186	6.36278	5.15623	4.84275	B
GSM3942810_treat	6.54587	4.86335	7.27498	6.41217	4.61795	6.90133	5.70425	6.82951	6.70312	6.20425	8.37991	6.00612	4.34133	8.46058	3.57371	6.45768	5.06313	7.04633	6.74699	4.87309	4.87364	B
GSM3942811_treat	6.47225	4.95811	7.39843	5.84782	4.97345	7.12553	5.30918	7.12868	6.50282	6.07035	8.63279	6.16088	4.80195	8.57009	3.46237	6.5705	5.17406	7.02574	6.46934	4.93882	4.99779	A
GSM3942826_treat	6.37909	4.93344	7.57705	6.11128	4.55019	6.98416	5.34117	7.02703	6.63142	6.24692	8.50016	5.98384	4.05223	9.04419	3.52974	6.51473	5.03996	6.73743	6.44978	5.03576	4.84098	A
GSM3942828_treat	6.6102	5.06233	7.63943	6.1153	5.12031	7.04122	5.59339	7.39386	6.63883	6.31327	8.64277	6.4854	4.81474	9.13729	3.45553	6.33119	5.04257	7.21549	6.56425	4.93574	5.15523	A
GSM3942831_treat	6.31452	5.06779	7.59982	5.83957	4.56598	7.35609	5.25583	6.68039	6.55192	5.94005	8.23373	5.73071	4.26693	8.83725	3.45842	6.97509	5.2632	6.85301	6.71023	5.09068	4.76968	B
GSM3942832_treat	5.99234	4.738	7.63999	5.73202	4.46105	6.9578	5.31686	7.20149	6.4214	6.14803	8.3567	6.14165	3.95759	8.48003	3.31156	6.59692	5.12677	6.70552	6.28983	5.07288	4.71796	B
GSM3942834_treat	6.41371	5.01861	7.51375	5.80323	4.64799	7.27579	5.30237	6.92338	6.86285	6.15237	8.4391	6.14705	4.2356	8.72866	3.59688	6.72329	5.35596	6.99749	6.57935	5.12172	4.91651	A
GSM3942837_treat	6.15714	4.75938	7.6366	5.86003	4.35389	7.23506	5.12885	6.83091	6.49962	5.79464	8.53723	5.8026	4.21031	8.62709	3.61445	6.97452	5.27357	6.28037	6.44111	5.23897	4.79371	B
GSM3942838_treat	6.49019	4.89468	7.47473	6.0651	4.8459	6.97964	5.46989	7.19123	6.69679	6.17056	8.81501	6.87085	4.51975	8.66292	3.50583	6.39926	5.15836	6.68998	6.55492	5.04324	4.95811	A
GSM3942839_treat	6.28071	4.61301	7.55475	5.86312	4.8186	6.99749	5.45227	6.9116	6.78851	6.18242	8.71429	6.31936	3.68993	8.82492	3.59708	6.61575	5.22279	6.64194	6.52252	5.08757	4.65895	B
GSM3942843_treat	5.79892	4.69194	7.73262	5.89985	4.52404	7.23428	5.27185	7.0099	6.45355	5.94384	8.43452	5.93039	3.77571	8.8303	3.6105	6.71677	5.29822	6.38274	6.47547	5.21634	4.64317	B
GSM3942847_treat	6.22846	4.96356	7.42814	5.94264	4.56958	7.18556	5.35523	6.91011	6.53368	6.04543	8.42405	6.24995	4.42772	8.49758	3.42887	6.55276	5.2469	6.81215	6.56771	5.05651	4.87692	B
GSM3942848_treat	6.08202	4.75522	7.4231	5.63031	4.27522	7.35609	5.18148	6.47069	6.45942	6.01617	8.16824	5.47151	3.72087	8.68671	3.56602	6.94055	5.2971	6.32689	6.41217	5.29628	4.61914	B
GSM3942849_treat	5.96984	4.86002	7.45627	5.8904	4.40689	7.17761	5.38761	6.87502	6.44226	6.16565	8.17216	6.12247	4.17012	8.78308	3.52374	6.70031	5.1828	6.55616	6.69091	5.11168	4.85527	B
GSM3942855_treat	6.35582	5.05533	7.51836	6.06419	4.90428	7.23852	5.49946	7.22515	6.69066	6.1938	8.69696	6.25303	4.44666	8.5878	3.5044	6.37156	5.01814	6.79211	6.5278	4.95741	4.88895	A
GSM3942856_treat	6.18838	4.97556	7.30704	5.79379	4.26988	7.17072	5.29839	6.70242	6.58438	5.84139	7.89327	5.74516	4.04921	8.76042	3.57058	6.76491	5.29932	6.43746	6.60367	5.12305	4.92853	B
GSM3942860_treat	6.61042	5.19696	7.73948	6.33278	5.14763	6.97422	5.80596	7.28041	6.6086	6.2428	8.99167	6.83953	5.16132	8.81667	3.40297	6.27671	5.20993	7.41953	6.52821	4.90744	5.07135	A
GSM3942861_treat	6.4659	4.85023	7.48314	5.98556	5.06729	6.83632	5.54564	7.25439	6.52127	6.06282	8.97147	6.86853	4.70396	8.82322	3.39656	6.36907	4.99398	6.99152	6.37232	4.99452	4.8924	A
GSM3942862_treat	6.28768	5.08545	7.45868	6.29579	4.75847	6.94083	5.59567	7.29669	6.55941	6.20848	8.49884	6.55021	4.9726	8.8673	3.29694	6.65544	5.14215	7.01464	6.52989	5.03576	4.92187	A
GSM3942863_treat	6.39876	5.08375	7.23202	5.92692	4.55123	7.19711	5.4046	6.59538	6.627	6.06937	8.53866	5.54835	4.01567	8.44734	3.671	6.90644	5.3521	6.44616	6.7675	5.21375	4.8007	B
GSM3942864_treat	6.3326	4.67546	7.5431	6.30396	4.86193	6.79686	5.4718	7.18556	6.55941	6.18209	8.31503	6.894	3.78659	8.87966	3.42784	6.4225	5.07949	6.88639	6.08783	5.0191	4.64431	A
GSM3942866_treat	6.29579	4.99959	7.47814	5.82583	5.10215	7.18632	5.53433	7.35779	6.60343	6.16426	9.01881	6.80133	5.0351	8.87262	3.44991	6.4371	5.18166	7.12482	6.45863	4.90319	4.89501	A
GSM3942867_treat	6.19524	4.83145	7.46155	6.14499	5.03148	6.987	5.48753	7.23923	6.57389	6.07428	8.44246	6.25973	4.30275	8.57296	3.55364	6.50995	5.24169	6.57114	6.51057	5.01245	4.79888	A
GSM3942868_treat	6.24829	4.82986	7.31914	5.89668	4.63897	7.01562	5.36773	7.45672	6.35457	5.96081	8.73641	7.0947	4.35725	8.32751	3.47001	6.5912	5.15637	6.68469	6.15908	5.05566	4.75469	A
GSM3942871_treat	5.91227	4.89119	7.66012	6.14051	3.99547	7.08198	5.49064	7.16127	6.44828	5.90095	8.93079	6.80431	3.6172	8.62568	3.44359	6.7214	5.29422	6.16812	6.33616	5.15752	4.69742	B
GSM3942872_treat	6.60589	5.2653	7.5229	6.12247	5.01797	7.25207	5.45481	7.20294	6.72353	6.28951	8.87262	6.03794	4.97743	9.16645	3.49949	6.54898	5.31547	7.43462	6.80455	4.95274	5.01414	A
GSM3942873_treat	6.34173	5.01079	7.54894	5.71271	5.22493	7.56311	5.43445	6.97422	6.69724	6.22563	9.07417	6.07317	4.9894	8.92538	3.47419	6.57091	5.1263	7.29711	6.80615	5.08342	4.96338	A
GSM3942874_treat	6.18485	4.98602	7.58402	5.76104	4.77427	7.01531	5.41203	7.43703	6.2301	6.03288	8.74745	6.78877	4.40177	8.63717	3.45074	6.63839	5.15078	6.6757	6.35493	5.0468	4.76765	A
GSM3942875_treat	6.57583	5.10874	7.66997	5.87173	5.04956	7.03955	5.55945	7.2699	6.47978	6.08298	8.95616	6.95355	4.92045	8.67801	3.52077	6.31825	5.11153	7.14898	6.64509	5.02327	4.95031	A
GSM3942876_treat	6.6386	5.26562	7.6516	6.14965	5.10562	7.02962	5.47033	7.34948	6.58481	6.18726	8.81176	6.44867	5.12918	9.2442	3.36126	6.35936	5.13757	7.44914	6.39199	4.95569	4.86283	A
GSM3942877_treat	6.34173	4.78714	7.4875	5.88085	4.50425	7.14715	5.24835	6.9663	6.38686	5.95289	8.28772	5.86711	4.22894	8.88319	3.45096	6.6757	5.15062	6.50681	6.29777	5.1384	4.75847	B
GSM3942878_treat	6.6953	5.22609	7.63892	6.15253	5.43072	7.03666	5.59325	7.38409	6.7053	6.32195	8.9385	6.31743	5.57099	8.93079	3.39311	6.10939	5.04274	7.31665	6.7448	4.75883	5.34539	A
GSM3942879_treat	6.44556	5.10826	7.4602	6.61332	4.84553	6.75572	5.49292	7.28239	6.53072	6.32879	8.28347	6.51959	4.41154	9.15901	3.40256	6.42105	5.07167	6.82951	6.54815	4.9894	4.8165	A
GSM3942881_treat	6.38738	4.99298	7.59275	6.37418	4.86474	6.77488	5.72798	7.47517	6.50063	6.13179	8.76042	6.96776	4.85353	8.68671	3.46342	6.40862	5.03335	7.0778	6.28593	4.93065	4.8931	A
GSM3942882_treat	6.52274	5.06011	7.57276	5.84831	4.94277	7.31492	5.49216	7.10309	6.58438	6.12422	9.10586	6.35214	5.0502	8.72079	3.42462	6.44226	5.09656	7.3948	6.4532	4.96032	4.89658	A
GSM3942885_treat	6.37783	4.87692	7.60804	6.16037	4.71796	6.96356	5.6069	7.138	6.61804	6.27986	8.77002	6.23872	4.20029	8.68372	3.40217	6.38312	5.00503	6.82705	6.39498	5.02756	4.74055	A
GSM3942886_treat	5.94005	4.58864	7.48213	5.63123	4.41005	7.05472	5.35146	7.27214	6.29901	5.76473	8.45927	6.45631	4.05448	8.41004	3.44531	6.64509	5.18051	6.3918	6.42932	5.19107	4.70467	B
GSM3942905_treat	6.44418	4.86739	7.53017	6.11689	5.2814	6.82922	5.37372	7.37438	6.44072	6.04479	8.33381	6.63118	4.77296	8.86394	3.57411	6.4421	5.10114	6.79971	6.65088	4.90303	4.81841	A
GSM3942906_treat	6.21658	5.02062	7.99472	6.19524	4.72924	6.94555	5.53764	7.68566	6.84487	6.16346	8.74913	6.61509	4.2499	9.14188	3.39895	6.48016	5.05852	7.32998	6.486	4.98308	4.82705	A
GSM3942908_treat	6.08831	4.59388	7.1812	5.79892	4.19292	6.98604	5.3352	6.40681	6.31971	5.53539	8.09782	5.88735	3.60103	7.9703	3.41696	6.8547	5.24057	6.00093	6.30042	5.19859	4.66088	B
GSM3942910_treat	6.36205	5.01097	7.51628	6.25623	4.8695	6.97844	5.42319	7.20149	6.57156	5.95447	8.52674	6.19005	4.45681	8.76668	3.37123	6.43613	5.09557	6.89315	6.46022	5.03062	5.01514	A
GSM3942911_treat	6.0483	4.92009	7.12938	6.16861	4.59238	7.35528	5.30332	6.44828	6.54898	6.12981	8.12023	5.90587	4.23093	8.74913	3.44779	6.80244	5.42105	6.39386	6.77086	5.08757	4.94332	B
GSM3942912_treat	5.86635	4.6597	7.54052	5.62964	4.70562	7.18153	5.3352	7.03766	6.3045	5.88603	8.71755	6.26279	3.84988	8.10933	3.44231	6.72898	5.33645	5.93178	6.22444	5.11971	4.76418	B
GSM3942913_treat	6.26325	4.94761	7.32497	5.84448	4.7556	7.30585	5.76591	6.72186	6.4532	6.04359	8.45819	5.6782	4.17565	8.57296	3.55043	6.7795	5.18659	6.61465	6.95955	5.09508	4.7176	B
GSM3942914_treat	6.02188	4.91194	7.45392	5.43229	4.37852	6.77217	5.22689	7.22369	6.16379	5.928	8.60324	7.11773	4.07266	8.4321	3.48073	6.6914	5.24364	6.40809	6.4225	5.05699	4.95343	B
GSM3942915_treat	6.4413	5.01927	7.5648	6.17717	5.10248	6.99938	5.59354	7.25601	6.68445	6.26599	8.62568	6.33242	4.5548	8.50257	3.34571	6.2907	5.09557	6.80925	6.55469	4.9894	5.0727	A
GSM3942916_treat	6.08959	4.85646	7.34098	5.75969	4.72398	7.08644	5.31279	6.89871	6.53263	6.01658	8.46908	5.97042	3.96193	8.27642	3.45181	6.65794	5.27517	6.30516	6.69657	5.12869	4.91281	B
GSM3942917_treat	6.67408	5.52698	7.19231	6.48622	5.16514	7.26011	5.78353	7.31751	6.77217	6.3608	8.70947	6.57846	5.34754	9.22533	3.46557	6.48364	4.96713	7.35566	7.20804	4.96251	5.67969	A
GSM3942918_treat	6.13438	4.83801	7.49158	5.94156	4.16712	6.97878	5.20993	6.51265	6.40375	5.94531	8.00623	6.10781	3.64448	8.39574	3.53617	6.79339	5.34027	6.15941	6.50763	5.17107	4.6989	B
GSM3942919_treat	6.16053	5.05733	7.36773	6.26445	4.40118	7.15333	5.56984	7.24978	6.71044	6.16155	8.54246	6.07676	4.45293	9.05697	3.59265	6.59026	5.38989	6.87085	6.73718	5.15506	5.11718	A
GSM3942920_treat	6.41178	5.0979	7.50552	6.09636	4.95084	7.09262	5.39536	7.26609	6.70079	6.07096	8.51401	6.11801	4.85787	8.81501	3.32427	6.52396	5.15422	7.15012	6.627	4.89955	4.77221	A
GSM3942921_treat	6.12406	5.07014	7.32335	5.96519	4.53306	7.36337	5.39857	6.76189	6.45711	6.04049	8.65836	6.23044	4.69027	8.82662	3.68725	6.79083	5.31388	7.10693	6.73566	5.15339	5.15589	A
GSM3942922_treat	6.50282	5.19823	7.60804	6.28318	5.02963	6.97114	5.55029	7.5117	6.4796	6.10538	8.76504	6.36853	5.14398	8.87608	3.42197	6.37783	5.09458	7.34736	6.68901	4.93555	5.09133	A
GSM3942923_treat	6.15941	5.0133	7.36683	6.33854	4.64053	7.12199	5.54359	7.17545	6.70265	6.27569	8.72237	6.52376	4.63429	9.19653	3.35962	6.79601	5.21009	6.85773	6.66643	5.09377	5.00195	A
GSM3942924_treat	6.49504	5.1443	7.61026	6.27585	4.99398	6.93459	5.52929	7.40465	6.68901	6.20442	8.80654	6.73918	4.93107	9.0718	3.38855	6.38349	5.05799	7.31533	6.4751	4.94332	5.0216	A
GSM3942926_treat	6.48097	5.26224	7.57276	6.527	4.86564	6.94555	5.53358	7.32003	6.57432	6.09884	8.62837	6.3326	4.36546	8.80314	3.55512	6.39682	5.24738	6.65544	6.54	5.17922	4.99926	A
GSM3942927_treat	6.31279	4.8705	7.45868	6.27231	4.51826	6.94611	5.44642	7.14088	6.83303	6.19444	8.16441	5.87142	4.01275	8.78655	3.4547	6.67807	5.25455	6.69894	6.64217	5.12804	4.89575	A
GSM3942929_treat	6.39143	5.05817	7.58125	6.08591	4.75648	7.08573	5.5212	6.85664	6.73844	6.27865	8.74745	6.05436	4.61431	9.34067	3.339	6.59755	5.13332	6.94112	6.74527	4.98636	4.86002	A
GSM3942932_treat	6.24431	5.03727	7.47761	6.30257	4.62659	7.03472	5.52222	7.27778	6.85039	6.37268	8.61294	6.24829	4.466	9.08554	3.42804	6.55256	5.11639	7.15477	6.43518	5.08114	4.87613	A
GSM3942935_treat	6.33802	4.78905	7.44638	6.2138	4.90987	6.82649	5.36233	7.24821	6.64925	6.14246	8.19598	6.25094	4.34114	8.49261	3.41525	6.48323	5.11288	6.58178	6.45845	5.03477	4.93344	A
GSM3942936_treat	6.35749	5.00399	7.34736	5.98171	4.64728	6.95205	5.45857	7.21285	6.45056	6.08435	8.48395	6.77004	4.18695	8.65269	3.48303	6.43763	5.1433	6.71265	6.50893	4.98426	4.83801	A
GSM3942937_treat	6.76901	4.95949	7.49307	6.19672	5.13482	6.96238	5.4911	7.30829	6.84786	6.27334	8.95419	6.43382	5.93958	9.39135	3.52037	6.32285	5.10562	7.54894	7.23852	4.84154	5.14992	A
GSM3942938_treat	6.81348	4.98461	7.61963	6.18471	5.11904	6.80508	5.56584	7.43042	6.57846	6.08435	8.56738	6.21791	4.43791	9.11273	3.39952	6.49602	5.14794	7.09225	6.4753	4.97539	4.82218	A
GSM3942939_treat	6.47002	5.04906	7.79245	6.15682	4.60715	7.09329	5.54446	7.1526	6.56579	6.23128	8.81667	6.35019	4.07759	8.89778	3.37957	6.37119	5.11322	7.08714	6.30675	4.97194	4.75954	A
GSM3942940_treat	6.28999	5.08954	7.55587	5.92566	4.74055	7.41179	5.54359	6.96051	6.80824	6.18042	8.72558	5.9649	4.72865	9.14627	3.61445	6.69377	5.22948	7.48213	6.68303	5.09557	4.97397	A
GSM3942942_treat	6.55492	4.89677	7.40368	6.76546	4.85735	6.68445	5.77537	7.39386	6.51265	6.18632	8.73025	6.72578	4.67356	8.70155	3.34283	6.3223	4.98239	7.08537	6.50601	4.87205	4.89937	A
GSM3942943_treat	6.31936	4.85041	7.2762	6.41198	4.55419	6.82164	5.72035	6.9343	6.62589	6.06048	8.10491	6.05775	3.85192	8.34708	3.55623	6.46629	5.1648	6.72798	6.53133	5.07727	4.86108	B
GSM3942944_treat	6.68924	5.23091	7.34432	6.18632	5.06729	7.08432	5.68862	7.07909	6.58349	5.9854	8.65403	5.97745	5.14445	8.48769	3.41717	6.30115	5.09638	7.4417	6.81426	4.97523	5.42089	A
GSM3942973_treat	6.44149	5.08276	7.25056	5.99201	4.5603	6.92194	5.75335	6.83494	6.70505	5.93637	8.56476	5.98011	4.26018	8.14591	3.31665	6.58784	5.22185	7.05504	6.45569	4.98497	4.98988	B
GSM3942974_treat	6.31954	4.99517	7.27375	6.17276	4.44536	6.88954	5.80671	6.71023	6.68973	6.07475	8.38894	5.69934	4.05834	8.1274	3.53698	6.42269	5.18413	6.96324	6.48216	5.07135	4.909	B
GSM3942975_treat	6.32652	4.79406	7.28592	5.85898	4.51826	6.93488	5.14478	6.97964	6.19329	5.65532	8.61028	5.81776	3.68869	8.31821	3.37283	6.55531	5.20175	6.34155	6.36044	5.07425	4.85735	B
GSM3942976_treat	5.69992	4.82883	6.94024	5.34965	3.82075	6.79415	5.01726	6.33401	5.92597	5.56482	8.312	5.37785	3.47905	7.82473	3.47024	6.86046	5.30763	5.62795	6.05248	5.25744	4.8128	B
GSM3942977_treat	6.39682	4.70562	7.2114	6.40171	4.57277	6.74356	6.13471	7.40716	6.59995	6.08058	8.42405	6.81243	3.84599	7.98081	3.51875	6.42796	5.25712	6.58632	6.50282	5.03692	4.79301	A
GSM3942978_treat	6.51918	5.05733	7.00525	5.56001	4.45815	7.10375	5.04134	6.68039	6.55531	5.81037	8.64557	5.45844	4.20836	8.10315	3.34844	6.82649	5.24964	6.82058	6.90103	5.10427	5.03543	B
GSM3942979_treat	6.45631	4.92546	6.91615	5.98617	4.45277	6.95116	5.62474	6.94756	6.46103	5.71241	8.42971	6.28577	4.47238	7.96708	3.54372	6.55363	5.27548	6.74356	6.5789	4.96818	5.16379	B
GSM3942983_treat	5.99983	4.83342	6.80077	5.68475	4.16009	7.47195	5.36817	6.09884	6.37766	5.68321	8.25113	4.89905	3.88096	7.93077	3.66616	6.99026	5.36928	6.18161	6.62722	5.27868	4.83447	B
GSM3942984_treat	6.18126	4.97609	6.8761	6.16794	4.13731	7.19269	5.51076	6.33299	6.48703	5.87793	8.18102	5.45198	4.30181	8.01212	3.80233	6.83826	5.30585	6.76875	6.96296	5.29053	4.96268	B
GSM3942985_treat	6.11932	4.99533	7.37253	5.70548	4.7825	7.01773	5.26288	7.17186	6.61422	6.03824	8.23858	6.0708	4.3033	8.40385	3.53832	6.64126	5.22185	6.49942	6.62121	5.01692	4.91731	B
GSM3942986_treat	6.60038	5.05081	7.56948	6.51836	5.01347	6.87701	6.07284	7.21999	6.57284	6.33637	8.63279	6.46276	4.73183	8.49493	3.31846	6.07332	4.96268	7.37528	6.50424	4.77334	5.0969	A
GSM3942987_treat	6.00582	4.70759	7.11809	5.8845	4.05671	6.86203	5.77751	6.96568	6.35899	5.8636	8.4321	6.36442	3.67325	7.56256	3.52458	6.60367	5.20927	6.12376	6.5798	5.06682	4.83395	B
GSM3942988_treat	6.58088	5.05867	7.52445	6.17846	4.97863	7.14158	5.3235	7.20697	6.5846	5.98074	8.79465	6.16071	4.53472	8.76187	3.46663	6.44283	5.12039	7.30625	6.50974	5.01692	4.92325	A
GSM3942989_treat	6.40059	4.83781	7.14122	5.98433	4.30275	7.01147	5.61831	6.61487	6.55658	5.96039	8.3675	5.78622	4.06191	8.40636	3.42197	6.53199	5.29644	6.80796	6.56836	4.97055	4.9498	B
GSM3942990_treat	6.29488	4.99435	7.17761	5.88263	4.4356	6.95477	5.57145	6.8779	6.54253	5.8645	8.37757	5.78934	4.39925	8.22289	3.42804	6.4848	5.35181	7.06264	6.65934	5.01762	5.14541	B
GSM3942991_treat	5.90416	4.82743	6.96238	5.86834	4.33462	7.3	5.34349	6.17357	6.10748	5.64989	8.30983	5.53764	4.02168	8.04281	3.63862	6.93842	5.42133	6.28968	6.48518	5.12596	4.77112	B
GSM3942992_treat	6.61761	4.90798	7.40063	6.32862	4.96852	6.75523	5.91102	6.88167	6.66857	6.18955	8.37208	6.04559	4.55614	8.62131	3.59872	6.34479	5.03368	7.24778	6.64575	4.91054	4.99517	A
GSM3942993_treat	6.34781	5.0162	7.22481	6.72481	4.81615	6.85224	5.87931	7.14715	6.82759	6.12733	8.48638	6.10141	4.74375	8.5242	3.41178	6.35196	5.1443	7.14088	6.73944	4.91405	5.26498	A
GSM3942994_treat	6.28629	4.84643	7.50405	5.99404	4.58064	7.15368	5.09133	6.9721	6.25857	5.82206	8.88692	5.96337	3.94585	8.3992	3.68018	6.72405	5.2327	6.46629	6.27952	5.1263	4.75667	B
GSM3942996_treat	6.22713	4.7752	7.37484	6.26874	4.49889	6.80244	5.33551	7.19968	6.68638	6.09455	8.41343	6.22914	3.77728	8.55176	3.34223	6.52927	5.05464	7.35447	6.29088	5.06813	4.83022	A
GSM3942997_treat	6.44302	5.03591	7.282	6.10846	4.93782	6.86693	5.55705	6.98178	6.51551	6.0425	8.40271	6.1153	4.53821	8.31503	3.3467	6.57238	5.23348	7.19635	6.68376	4.97657	5.07393	A
GSM3942998_treat	6.72186	5.0381	7.17545	6.2138	4.64488	7.09225	5.55747	6.83147	6.72552	6.17293	8.59617	5.87901	4.67134	8.44493	3.38775	6.71001	5.27994	7.10375	6.93488	4.97041	5.0826	A
GSM3942999_treat	6.5396	4.9819	7.02932	6.24516	4.65804	7.11704	5.75941	6.58239	6.66953	6.11271	8.21991	5.55329	3.90633	8.40636	3.50352	6.59144	5.14841	6.84516	6.89705	5.02197	4.99894	B
GSM3943001_treat	6.08575	4.81384	7.25093	5.64024	4.26425	6.92252	5.19583	6.83826	6.14705	5.64531	8.59352	5.87157	3.82364	8.02429	3.40652	6.70054	5.23364	6.4796	6.43062	5.12985	4.86161	B
GSM3943002_treat	6.32862	4.72792	7.64294	6.37214	4.17466	6.7695	5.71735	6.97267	6.51551	6.21066	8.87966	6.34677	3.41302	8.22968	3.44759	6.32425	5.10512	6.70793	6.41694	5.02297	4.6723	B
GSM3943003_treat	6.24726	4.9726	7.29959	6.09585	4.75157	7.19231	5.41638	7.16894	6.45472	6.02967	8.57565	6.07918	4.15709	8.07427	3.48398	6.57519	5.28766	6.76724	6.49137	5.13197	4.99348	B
