# Supplementary material for: Exploration of m6A methylation regulators as epigenetic targets for immunotherapy in advanced sepsis
Source: BMC Bioinformatics. 2023 Jun 17;24:257. doi: 10.1186/s12859-023-05379-w (PMC10276409; doi:10.1186/s12859-023-05379-w)
Supplement: Supplementary file 2 — Additional file 2: Table S2. m6A differential gene expression [file 12859_2023_5379_MOESM2_ESM.xls]

## Sheet: Sheet1
Table s2 m6A differential gene expression
Legend: IGFBP1, IGFBP2, and IGF2BP1 were highly expressed in cluster B.
ID	IGFBP1	IGFBP2	IGF2BP1
GSM3942733_con	3.46133	6.34584	4.83056
GSM3942734_con	3.33498	6.18568	4.8167
GSM3942735_con	3.52037	6.33906	4.86335
GSM3942736_con	3.43916	6.63007	4.99213
GSM3942737_con	3.53896	6.52376	4.9716
GSM3942738_con	3.45282	6.26359	4.85163
GSM3942739_con	3.45449	6.35074	4.92528
GSM3942740_con	3.37792	6.44244	4.8876
GSM3942741_con	3.42399	6.20506	4.84414
GSM3942742_con	3.34202	6.10473	4.6867
GSM3942743_con	3.30176	6.382	4.87085
GSM3942744_con	3.3285	6.14736	4.74244
GSM3942745_con	3.33031	6.09071	4.74429
GSM3942773_con	3.29932	6.19589	4.84414
GSM3942774_con	3.41696	6.34441	4.83837
GSM3942775_con	3.33601	6.24568	4.84063
GSM3942776_con	3.29715	6.03128	4.77353
GSM3942777_con	3.31338	6.20065	4.79783
GSM3942778_con	3.33217	6.23239	4.87653
GSM3942779_con	3.37123	6.50559	4.91819
GSM3942780_con	3.38901	6.06766	4.77278
GSM3942781_con	3.42726	6.29317	4.87347
GSM3942782_con	3.37442	6.40464	4.91004
GSM3942783_con	3.34651	6.3655	4.85545
GSM3942813_con	3.43621	6.40384	4.91405
GSM3942814_con	3.26986	6.10604	4.70723
GSM3942815_con	3.50118	6.34155	4.88591
GSM3942816_con	3.4248	6.24878	4.85319
GSM3942817_con	3.4822	6.54234	5.02534
GSM3942818_con	3.36802	6.7695	4.98017
GSM3942819_con	3.45449	6.29139	4.7914
GSM3942820_con	3.4324	6.26023	4.86125
GSM3942821_con	3.53309	6.38985	4.88729
GSM3942822_con	3.43685	6.37783	4.92097
GSM3942823_con	3.42014	6.37337	4.88393
GSM3942824_con	3.50934	6.08105	4.8438
GSM3942825_con	3.35901	6.35356	4.93591
GSM3942887_con	3.44489	6.10046	4.89643
GSM3942888_con	3.3542	6.29636	4.88043
GSM3942889_con	3.31786	6.90218	5.23607
GSM3942890_con	3.40037	6.27986	4.87815
GSM3942891_con	3.53874	6.60907	4.95031
GSM3942892_con	3.41367	6.34693	4.92325
GSM3942893_con	3.44675	6.36531	4.93882
GSM3942894_con	3.42987	6.29706	4.97774
GSM3942895_con	3.45139	6.19507	4.90535
GSM3942896_con	3.30218	6.19702	4.85613
GSM3942897_con	3.41949	6.51755	4.95603
GSM3942898_con	3.48596	6.46215	4.88744
GSM3942899_con	3.30597	6.07382	4.73998
GSM3942900_con	3.38177	6.44674	4.9123
GSM3942901_con	3.36941	6.42014	4.95448
GSM3942902_con	3.39934	6.18242	4.88077
GSM3942903_con	3.56418	6.41636	4.89224
GSM3942904_con	3.40256	6.03968	4.80087
GSM3942945_con	3.36921	6.23304	4.82073
GSM3942946_con	3.46342	6.60123	4.98121
GSM3942947_con	3.44739	6.07251	4.61413
GSM3942948_con	3.32832	6.23769	4.87016
GSM3942949_con	3.42462	6.40375	4.91715
GSM3942950_con	3.51538	6.4778	4.91634
GSM3942951_con	3.42726	6.34479	4.91715
GSM3942952_con	3.48239	6.58894	5.0045
GSM3942953_con	3.34571	6.42307	4.9615
GSM3942954_con	3.43769	6.54401	5.01262
GSM3942955_con	3.35015	6.34798	4.84326
GSM3942956_con	3.42341	6.09519	4.75737
GSM3942957_con	3.51814	6.32565	4.9781
GSM3942958_con	3.41324	6.33033	4.86704
GSM3942959_con	3.40692	6.19919	4.75791
GSM3942960_con	3.35053	6.28593	4.87329
GSM3942961_con	3.40157	6.11367	4.77296
GSM3942962_con	3.37303	6.63118	5.06881
GSM3942963_con	3.37123	6.35338	4.98585
GSM3942964_con	3.47774	6.20425	4.86913
GSM3942965_con	3.5481	6.54708	4.95411
GSM3942966_con	3.48778	6.37174	4.92428
GSM3942967_con	3.38261	6.3617	4.90604
GSM3942968_con	3.37957	6.44226	5.00028
GSM3942969_con	3.38469	6.37672	4.9282
GSM3942970_con	3.38427	6.88308	5.07443
GSM3942971_con	3.30897	6.20642	4.84536
GSM3942972_con	3.35296	6.09266	4.78731
GSM3942706_treat	3.43391	6.20329	4.82651
GSM3942707_treat	3.50623	6.60975	5.09757
GSM3942710_treat	3.53981	6.71094	4.94486
GSM3942711_treat	3.47562	6.50063	4.96115
GSM3942713_treat	3.42078	6.25147	4.86616
GSM3942714_treat	3.43111	6.70575	5.0101
GSM3942715_treat	3.43999	6.41371	4.95707
GSM3942716_treat	3.47298	6.58676	5.09572
GSM3942717_treat	3.49972	6.54898	5.05431
GSM3942718_treat	3.42804	6.47166	4.98239
GSM3942719_treat	3.41262	6.17621	4.79515
GSM3942720_treat	3.54352	6.55576	5.0238
GSM3942721_treat	3.38961	6.57604	5.03082
GSM3942722_treat	3.4603	6.55214	5.07219
GSM3942724_treat	3.36449	6.50955	5.02012
GSM3942725_treat	3.4907	6.5066	5.00248
GSM3942727_treat	3.41159	6.2389	4.86967
GSM3942728_treat	3.44843	6.79631	5.25983
GSM3942729_treat	3.31178	6.69116	5.05081
GSM3942730_treat	3.37957	6.4753	4.97998
GSM3942731_treat	3.39351	6.26874	4.82953
GSM3942746_treat	3.47277	6.29868	4.99911
GSM3942747_treat	3.47666	6.70846	5.01548
GSM3942748_treat	3.51085	6.24179	4.97345
GSM3942749_treat	3.25978	6.58416	5.00143
GSM3942750_treat	3.46256	6.3326	4.97556
GSM3942751_treat	3.44063	6.53878	5.0989
GSM3942752_treat	3.51165	6.90586	5.23474
GSM3942753_treat	3.58355	6.55511	5.14462
GSM3942754_treat	3.40077	6.27553	4.8549
GSM3942755_treat	3.48857	6.48782	4.82953
GSM3942757_treat	3.51686	6.36815	4.95187
GSM3942759_treat	3.41178	6.38515	5.00725
GSM3942760_treat	3.43495	6.57735	5.00675
GSM3942761_treat	3.41055	6.74061	5.18956
GSM3942762_treat	3.42823	6.58828	5.10528
GSM3942763_treat	3.57855	7.11741	5.26836
GSM3942765_treat	3.43725	6.41995	4.96713
GSM3942766_treat	3.42565	6.31864	4.898
GSM3942767_treat	3.7325	6.53657	5.16117
GSM3942768_treat	3.38261	6.51102	4.96611
GSM3942769_treat	3.33498	6.4041	4.98688
GSM3942770_treat	3.71138	6.58178	5.07845
GSM3942784_treat	3.64856	7.20184	5.29199
GSM3942785_treat	3.61983	6.5923	4.99024
GSM3942786_treat	3.27642	6.2706	4.96661
GSM3942787_treat	3.59582	6.69752	5.08727
GSM3942790_treat	3.40652	6.36334	5.01584
GSM3942791_treat	3.55212	6.499	4.99164
GSM3942792_treat	3.44655	6.55875	5.1335
GSM3942793_treat	3.62907	6.49039	5.03576
GSM3942794_treat	3.48283	6.98416	5.14779
GSM3942796_treat	3.68665	6.53305	5.0974
GSM3942797_treat	3.42887	6.56231	5.04543
GSM3942799_treat	3.3416	6.8887	5.25314
GSM3942800_treat	3.4309	6.31759	4.84098
GSM3942802_treat	3.51665	6.5923	5.00831
GSM3942804_treat	3.44338	6.62831	5.06567
GSM3942806_treat	3.31178	6.21477	4.84989
GSM3942807_treat	3.38039	6.46	4.92446
GSM3942808_treat	3.51372	6.66999	5.12918
GSM3942809_treat	3.59204	6.76066	5.15623
GSM3942810_treat	3.57371	6.45768	4.87309
GSM3942811_treat	3.46237	6.5705	4.93882
GSM3942826_treat	3.52974	6.51473	5.03576
GSM3942828_treat	3.45553	6.33119	4.93574
GSM3942831_treat	3.45842	6.97509	5.09068
GSM3942832_treat	3.31156	6.59692	5.07288
GSM3942834_treat	3.59688	6.72329	5.12172
GSM3942837_treat	3.61445	6.97452	5.23897
GSM3942838_treat	3.50583	6.39926	5.04324
GSM3942839_treat	3.59708	6.61575	5.08757
GSM3942843_treat	3.6105	6.71677	5.21634
GSM3942847_treat	3.42887	6.55276	5.05651
GSM3942848_treat	3.56602	6.94055	5.29628
GSM3942849_treat	3.52374	6.70031	5.11168
GSM3942855_treat	3.5044	6.37156	4.95741
GSM3942856_treat	3.57058	6.76491	5.12305
GSM3942860_treat	3.40297	6.27671	4.90744
GSM3942861_treat	3.39656	6.36907	4.99452
GSM3942862_treat	3.29694	6.65544	5.03576
GSM3942863_treat	3.671	6.90644	5.21375
GSM3942864_treat	3.42784	6.4225	5.0191
GSM3942866_treat	3.44991	6.4371	4.90319
GSM3942867_treat	3.55364	6.50995	5.01245
GSM3942868_treat	3.47001	6.5912	5.05566
GSM3942871_treat	3.44359	6.7214	5.15752
GSM3942872_treat	3.49949	6.54898	4.95274
GSM3942873_treat	3.47419	6.57091	5.08342
GSM3942874_treat	3.45074	6.63839	5.0468
GSM3942875_treat	3.52077	6.31825	5.02327
GSM3942876_treat	3.36126	6.35936	4.95569
GSM3942877_treat	3.45096	6.6757	5.1384
GSM3942878_treat	3.39311	6.10939	4.75883
GSM3942879_treat	3.40256	6.42105	4.9894
GSM3942881_treat	3.46342	6.40862	4.93065
GSM3942882_treat	3.42462	6.44226	4.96032
GSM3942885_treat	3.40217	6.38312	5.02756
GSM3942886_treat	3.44531	6.64509	5.19107
GSM3942905_treat	3.57411	6.4421	4.90303
GSM3942906_treat	3.39895	6.48016	4.98308
GSM3942908_treat	3.41696	6.8547	5.19859
GSM3942910_treat	3.37123	6.43613	5.03062
GSM3942911_treat	3.44779	6.80244	5.08757
GSM3942912_treat	3.44231	6.72898	5.11971
GSM3942913_treat	3.55043	6.7795	5.09508
GSM3942914_treat	3.48073	6.6914	5.05699
GSM3942915_treat	3.34571	6.2907	4.9894
GSM3942916_treat	3.45181	6.65794	5.12869
GSM3942917_treat	3.46557	6.48364	4.96251
GSM3942918_treat	3.53617	6.79339	5.17107
GSM3942919_treat	3.59265	6.59026	5.15506
GSM3942920_treat	3.32427	6.52396	4.89955
GSM3942921_treat	3.68725	6.79083	5.15339
GSM3942922_treat	3.42197	6.37783	4.93555
GSM3942923_treat	3.35962	6.79601	5.09377
GSM3942924_treat	3.38855	6.38349	4.94332
GSM3942926_treat	3.55512	6.39682	5.17922
GSM3942927_treat	3.4547	6.67807	5.12804
GSM3942929_treat	3.339	6.59755	4.98636
GSM3942932_treat	3.42804	6.55256	5.08114
GSM3942935_treat	3.41525	6.48323	5.03477
GSM3942936_treat	3.48303	6.43763	4.98426
GSM3942937_treat	3.52037	6.32285	4.84154
GSM3942938_treat	3.39952	6.49602	4.97539
GSM3942939_treat	3.37957	6.37119	4.97194
GSM3942940_treat	3.61445	6.69377	5.09557
GSM3942942_treat	3.34283	6.3223	4.87205
GSM3942943_treat	3.55623	6.46629	5.07727
GSM3942944_treat	3.41717	6.30115	4.97523
GSM3942973_treat	3.31665	6.58784	4.98497
GSM3942974_treat	3.53698	6.42269	5.07135
GSM3942975_treat	3.37283	6.55531	5.07425
GSM3942976_treat	3.47024	6.86046	5.25744
GSM3942977_treat	3.51875	6.42796	5.03692
GSM3942978_treat	3.34844	6.82649	5.10427
GSM3942979_treat	3.54372	6.55363	4.96818
GSM3942983_treat	3.66616	6.99026	5.27868
GSM3942984_treat	3.80233	6.83826	5.29053
GSM3942985_treat	3.53832	6.64126	5.01692
GSM3942986_treat	3.31846	6.07332	4.77334
GSM3942987_treat	3.52458	6.60367	5.06682
GSM3942988_treat	3.46663	6.44283	5.01692
GSM3942989_treat	3.42197	6.53199	4.97055
GSM3942990_treat	3.42804	6.4848	5.01762
GSM3942991_treat	3.63862	6.93842	5.12596
GSM3942992_treat	3.59872	6.34479	4.91054
GSM3942993_treat	3.41178	6.35196	4.91405
GSM3942994_treat	3.68018	6.72405	5.1263
GSM3942996_treat	3.34223	6.52927	5.06813
GSM3942997_treat	3.3467	6.57238	4.97657
GSM3942998_treat	3.38775	6.71001	4.97041
GSM3942999_treat	3.50352	6.59144	5.02197
GSM3943001_treat	3.40652	6.70054	5.12985
GSM3943002_treat	3.44759	6.32425	5.02297
GSM3943003_treat	3.48398	6.57519	5.13197
